# Supplementary material for: Ions in the Deep Subsurface of Earth, Mars, and Icy Moons: Their Effects in Combination with Temperature and Pressure on tRNA–Ligand Binding
Source: Int J Mol Sci. 2021 Oct 8;22(19):10861. doi: 10.3390/ijms221910861 (PMC8509373; doi:10.3390/ijms221910861)
Supplement: Supplementary file 1 [file ijms-22-10861-s001.zip]

Archive with 1 entries (1 files):
- ijms-1401376-supplementary.pdf
